# Supplementary material for: Evaluating the Effects of 5-Hz Repetitive Transcranial Magnetic Stimulation With and Without Wrist-Ankle Acupuncture on Improving Spasticity and Motor Function in Children With Cerebral Palsy: A Randomized Controlled Trial
Source: Front Neurosci. 2021 Dec 15;15:771064. doi: 10.3389/fnins.2021.771064 (PMC8714760; doi:10.3389/fnins.2021.771064)
Supplement: Supplementary file 1 [file Data_Sheet_1.xlsx]

## Sheet: GMFM-66
number	name	group	性别sex	体重（kg）	身高（cm）	痉挛分型	GMFCS	GMFM-66(pre)	GMFM-66(post)	change-value		Birth date	assessment t0	months	years
16	张x墨	1	男	21	118	右侧偏瘫	levelⅠ	87.99	89.7	1.71		2014-01-26	2020-11-09	81	6
8	顾x轩	1	女	23	135	右侧偏瘫	Level Ⅰ	89.7	92.05	2.35		2012-12-11	2020-07-30	91	7
15	张x鸣	1	男	18	105	双瘫	Level Ⅱ	76.75	85.23	8.48		2017-09-14	2020-11-08	37	3
10	叶x飞	1	男	25	120	左侧偏瘫	Level Ⅰ	74.16	82.99	8.83		2014-09-30	2020-07-30	70	5
20	郭x晨	1	女	20	114	右侧偏瘫	Level Ⅰ	82.99	89.7	6.71		2014-12-29	2020-11-23	70	5
19	龚x榕	1	男	21	128	右侧偏瘫	Level Ⅰ	92.05	100	7.95		2014-05-31	2020-11-19	77	6
7	彭x窈	1	女	16	115	双瘫	Level Ⅰ	81.93	87.99	6.06		2016-10-05	2020-07-30	45	3
9	胡x逸	1	男	33	128	双瘫	Level Ⅱ	73.1	79.99	6.89		2013-05-02	2020-07-30	86	7
3	沈x怡	1	女	16	126	双瘫	Level Ⅲ	62.1	64.98	2.88		2013-03-22	2020-07-30	88	7
2	王x齐	1	男	19	110	双瘫	Level Ⅲ	59.33	63.33	4		2017-01-04	2020-07-30	42	3
22	袁x勋	1	男	16	102	双瘫	Level Ⅰ	76.04	85.23	9.19		2016-07-22	2020-12-01	52	4
27	孔x轩	1	男	35	140	双瘫	Level Ⅰ	96	100	4		2013-10-18	2020-12-29	86	7
26	张x惠	2	男	15	105	双瘫	Level Ⅱ	70.04	71.22	1.18		2015-04-08	2020-12-15	68	5
1	徐x杭	2	男	25	120	双瘫	Level Ⅲ	54.91	56.86	1.95		2014-09-10	2020-07-30	70	5
4	黄x妮	2	女	18	120	右侧偏瘫	Level Ⅰ	89.7	92.05	2.35		2013-10-14	2020-07-30	81	6
5	包x旸	2	男	13	98	双瘫	Level Ⅱ	66.33	70.04	3.71		2017-03-28	2020-07-30	40	3
17	蔡x妍	2	女	16	120	右侧偏瘫	Level Ⅰ	77.46	81.93	4.47		2014-08-30	2020-11-17	74	6
6	毛x芸	2	女	16	104	右侧偏瘫	Level Ⅱ	70.04	72.63	2.59		2017-08-31	2020-07-30	34	2
24	陈x欣	2	男	35	140	双瘫	Level Ⅰ	84.05	89.7	5.65		2013-09-26	2020-12-12	86	7
13	章x豪	2	男	24	129	左侧偏瘫	Level Ⅰ	80.93	81.93	1		2014-05-04	2020-07-30	74	6
14	徐x涵	2	男	15	100	双瘫	Level Ⅲ	60.09	61.8	1.71		2016-02-11	2020-07-30	53	4
11	王x让	2	男	26	120	双瘫	Level Ⅱ	70.81	72.63	1.82		2015-05-12	2020-07-30	62	5
21	张x珩	2	男	23	130	右侧偏瘫	Level Ⅰ	76.04	77.46	1.42		2013-10-10	2020-11-28	85	7
12	郭x波	2	男	30	130	双瘫	Level Ⅱ	68.51	71.22	2.71		2013-01-11	2020-07-30	90	7
28	谭x深	2	男	25	128	右侧偏瘫	Level Ⅱ	73.1	79.11	6.01		2014-11-08	2021-01-04	73	6
25	张x晴	1	女	15	100	双瘫	Level Ⅲ		drop			2016-12-17	2020-07-30
23	李x希	1	男	18	89	双瘫	Level Ⅱ		drop			2016-11-17	2020-07-30
18	王x棣	2	女	26	126	双瘫	Level Ⅲ		drop			2014-02-28	2020-07-30

## Sheet: mep letency
姓名	分组	治疗前DUR（ms）	治疗后DUR	DUR差值	治疗前波幅（mV）	治疗后波幅（mV）	波幅差值	治疗前MEP Letency（ms）	治疗后MEP Letency	潜伏期差值
张x墨	1	4.3	6.4	2.1	0.1	0.13	0.03	20.9	18.76	2.14
顾x轩	1	7.9	8.87	0.97	0.1	0.125	0.025	22.6	20.7	1.9
张x鸣	1	3.8	7.3	3.5	0.1	0.1	0	29.2	27.475	1.725
叶x飞	1	5.525	8.3	2.775	0.1	0.3	0.2	26.6	22.9	3.7
郭x晨	1	6.45	7.1	0.65	0.075	0.2	0.125	26.85	23.8	3.05
龚x榕	1	6.53	7.9	1.37	0.06	0.1	0.04	44	24.5	19.5
彭x窈	1	5	5	0	0.05	0.1	0.05	23.7	21.7	2
胡x逸	1	6.8	7.23	0.43	0.05	0.13	0.08	34.7	22.3	12.4
沈x怡	1	6.5	7.7	1.2	0.05	0.2	0.15	45.6	17.25	28.35
王x齐	1	5	5.8	0.8	0.05	0.1	0.05	41.2	28.8	12.4
袁x勋	1	8.15	8.2	0.05	0.05	0.06	0.01	50.8	40.4	10.4
孔x轩	1	6.5	7.5	1	0.1	0.2	0.1	23.8	17.5	6.3
张x惠	2	6.3	8.8	2.5	0.1	0.1	0	43.8	39.2	4.6
徐x杭	2	7.36	9.2	1.84	0.1	0.2	0.1	29.3	26.2	3.1
黄x妮	2	7.5	9.2	1.7	0.08	0.1	0.02	21.65	20.8	0.85
包x旸	2	5.4	6.3	0.9	0.1	0.2	0.1	42.5	39.6	2.9
蔡x妍	2	6.43	8.275	1.845	0.1	0.1	0	41.025	39.275	1.75
毛x芸	2	6.26	6.96	0.7	0.13	0.125	-0.005	24.5	24.25	0.25
陈x欣	2	5	5.85	0.85	0.05	0.15	0.1	18.55	17.1	1.45
章x豪	2	5	5	0	0.05	0.075	0.025	25.2	25	0.2
徐x涵	2	6.65	7.1	0.45	0.05	0.05	0	43.8	39.6	4.2
王x让	2	5.8	6	0.2	0.05	0.05	0	25.4	22.1	3.3
张x珩	2	7.3	8.4	1.1	0.1	0.11	0.01	20.83	20.8	0.03
郭x波	2	10	10.25	0.25	0.05	0.15	0.1	24.2	21.25	2.95
谭x深	2	6.3	7.9	1.6	0.1	0.1	0	24.6	20	4.6

## Sheet: MTS-GAS
NAME	GROUP	R-PRE	R-POST
张x墨	1	15	15
顾x轩	1	20	10
张x鸣	1	10	10
叶x飞	1	20	20
郭x晨	1	15	10
龚x榕	1	10	10
彭x窈	1	10	7
胡x逸	1	10	7
沈x怡	1	5	5
王x齐	1	20	5
袁x勋	1	10	10
孔x轩	1	15	10
张x惠	2	10	10
徐x杭	2	15	10
黄x妮	2	5	5
包x旸	2	7	5
蔡x妍	2	5	5
毛x芸	2	10	5
陈x欣	2	10	10
章x豪	2	5	5
徐x涵	2	9	5
王x让	2	10	10
张x珩	2	15	15
郭x波	2	15	10
谭x深	2	20	20

## Sheet: MTS-Hamstring
NAME	GROUP	R-PRE	R-POST
张x墨	1	12	0
顾x轩	1	14	10
张x鸣	1	10	5
叶x飞	1	20	10
郭x晨	1	18	5
龚x榕	1	40	10
彭x窈	1	13	5
胡x逸	1	12	5
沈x怡	1	10	5
王x齐	1	10	10
袁x勋	1	25	20
孔x轩	1	10	10
张x惠	2	15	10
徐x杭	2	22	10
黄x妮	2	10	0
包x旸	2	20	5
蔡x妍	2	10	5
毛x芸	2	15	15
陈x欣	2	15	5
章x豪	2	20	15
徐x涵	2	5	5
王x让	2	10	10
张x珩	2	10	5
郭x波	2	15	15
谭x深	2	16	10

## Sheet: MTS-soleus
name	group	R-PRE	R-POST
张x墨	1	5	4
顾x轩	1	20	10
张x鸣	1	20	15
叶x飞	1	20	20
郭x晨	1	20	5
龚x榕	1	10	5
彭x窈	1	5	4
胡x逸	1	10	8
沈x怡	1	10	5
王x齐	1	10	10
袁x勋	1	10	10
孔x轩	1	10	10
张x惠	2	21	15
徐x杭	2	20	10
黄x妮	2	10	10
包x旸	2	10	2
蔡x妍	2	10	5
毛x芸	2	10	10
陈x欣	2	5	5
章x豪	2	10	7
徐x涵	2	20	20
王x让	2	20	20
张x珩	2	10	10
郭x波	2	10	10
谭x深	2	8	0
